# Supplementary material for: Silencing of Pepper CaFtsH1 or CaFtsH8 Genes Alters Normal Leaf Development
Source: Int J Mol Sci. 2023 Mar 3;24(5):4927. doi: 10.3390/ijms24054927 (PMC10003178; doi:10.3390/ijms24054927)
Supplement: Supplementary file 1 [file ijms-24-04927-s001.zip]

Archive with 1 entries (1 files):
- ijms-2261936-supplementary.pdf
